# Supplementary material for: Understanding how junction resistances impact the conduction mechanism in nano-networks
Source: Nat Commun. 2024 May 28;15:4517. doi: 10.1038/s41467-024-48614-5 (PMC11133347; doi:10.1038/s41467-024-48614-5)
Supplement: Supplementary file 2 — Supplementary Dataset 1 [file 41467_2024_48614_MOESM2_ESM.xlsx]

## Sheet: Fig. 2a
AgNWs
Sonication time	Nanowire length lNW	Nanowire length error
h	µm	µm
0.05	26.6	0.6
0.25	9	0.5
0.5	6.1	0.3
1	3.7	0.2
1.5	2.7	0.1
2	2.3	0.1
4	1.55	0.05

## Sheet: Fig. 2b
AgNPs				Graphene				WS2				WSe2
Centrifugation speed	Nanosheet length lNS	Nanosheet length error		Centrifugation speed	Nanosheet length lNS	Nanosheet length error		Centrifugation speed	Nanosheet length lNS	Nanosheet length error		Centrifugation speed	Nanosheet length lNS	Nanosheet length error
rpm	nm	nm		rpm	nm	nm		rpm	nm	nm		rpm	nm	nm
750	1815	63		500	1088	35		500	832	21		500	462	21
2000	681	18		1000	695	22		750	497	18		1000	362	16
3000	539	13		1500	505	15		1500	351	10		1500	258	10
4000	229	5		2000	298	9		1500	452	14		2000	163	6
6000	159	4		2500	238	8		1750	270	6		2500	142	4
								2500	177	4		3000	120	4
								6000	75	3		4000	112	5
												5500	81	2
												10000	63	2

## Sheet: Fig. 2c
Main Panel					Inset: Graphene
Material	Average nanosheet aspect ratio kNS	Nanosheet Aspect Ratio Error			Nanosheet thickness tNS	Nanosheet thickness error	Nanosheet length lNS	Nanosheet length error
Graphene	30	1			nm	nm	nm	nm
WS2	15	1.5			37.7	1.6	1088	35
WSe2	12	1			25.8	1.1	695	22
AgNSs	11	1.8			16.5	0.7	505	15
					9.4	0.4	298	9
					7.7	0.3	238	8

## Sheet: Fig. 3a
AgNWs
Nanowire length-1 lNW-1	Nanowire length error	Network resistivity ρNet	Network resistivity error
m-1	m-1	Ω m	Ω m
37588	874	2.51115e-07	2.61919e-08
111595	5867	5.74255e-07	5.98813e-08
165258	7411	7.53994e-07	7.86218e-08
270366	11585	1.24682e-06	1.30007e-07
377925	16148	1.69259e-06	1.76488e-07
439982	19655	1.77338e-06	1.84912e-07

## Sheet: Fig. 3b
AgNSs
Nanosheet length lNS	Nanosheet length error	Network resistivity ρNet	Network resistivity error
m	m	Ω m	Ω m
1.815e-06	6.321e-08	2.59012e-06	4.30538e-07
6.81063e-07	1.76683e-08	1.10524e-06	2.46419e-07
5.39e-07	1.303e-08	9.17431e-07	2.14158e-07
2.28701e-07	5.11717e-09	5.30582e-07	7.78209e-08
1.59e-07	3.99e-09	2.91083e-07	5.82528e-08

## Sheet: Fig. 3c
Graphene
Nanosheet length lNS	Nanosheet length error	Network resistivity ρNet	Network resistivity error
m	m	Ω m	Ω m
1.08774e-06	3.45661e-08	0.000470048	6.80395e-05
6.94472e-07	2.18644e-08	0.000301573	5.29243e-05
5.04706e-07	1.4836e-08	0.000224384	3.18461e-05
2.9804e-07	9.05413e-09	0.000162173	2.52395e-05
2.38441e-07	7.91892e-09	0.000124481	1.66853e-05

## Sheet: Fig. 3d
WS2
Nanosheet length lNS	Nanosheet length error	Network resistivity ρNet	Network resistivity error
m	m	Ω m	Ω m
8.32e-07	2.1e-08	5479	1128
4.97e-07	1.8e-08	4757	1531
3.51e-07	1e-08	5949	1347
4.52e-07	1.4e-08	5300	1496
2.7e-07	6e-09	5749	1086
1.77e-07	4e-09	12991	2229
1.74e-07	4e-09	16233	2799
1.32e-07	3.6e-09	25331	3757
7.5e-08	3e-09	40372	5129

## Sheet: Fig. 3e
WSe2
Nanosheet length lNS	Nanosheet length error	Network resistivity ρNet	Network resistivity error
m	m	Ω m	Ω m
4.62e-07	2.1e-08	1021	104
3.62e-07	1.6e-08	833	84
2.58e-07	1e-08	1156	188
1.63e-07	6e-09	1379	142
1.42e-07	4e-09	1729	214
1.2e-07	4e-09	1518	161
1.12e-07	5e-09	2927	308
8.1e-08	2e-09	2444	246
6.3e-08	2e-09	5561	831

## Sheet: Fig. 3f
Material	Nanoparticle resistivity ρNP	Nanoparticle resistivity error	Junction resistance RJ	Junction resistance error
	Ω m	Ω m	Ω	Ω
AgNWs	1.5e-08	2e-09	254	8
AgNS	7.2e-08	3.9e-08	5.2	0.7
Gra	1.7e-05	5e-06	3275	314
Ws2	1.9	0.3	24000000000	0.2
WSe2	0.35	0.07	6100000000	0.7

## Sheet: Fig. 4b
Main Panel			Inset
Gate voltage Vg	Drain Current IDS		Gate voltage Vg	Network mobility µNet
V	A		V	(cm2 V-1 s-1)
3.3	0.00851		3.3	1.72264
3.275	0.00847		3.275	1.71988
3.25	0.00844		3.25	1.71512
3.225	0.0084		3.225	1.71143
3.2	0.00837		3.2	1.70784
3.175	0.00833		3.175	1.70294
3.15	0.0083		3.15	1.69118
3.125	0.00826		3.125	1.64251
3.1	0.00823		3.1	1.58838
3.075	0.0082		3.075	1.56302
3.05	0.00817		3.05	1.54154
3.025	0.00814		3.025	1.52082
3	0.0081		3	1.50044
2.975	0.00807		2.975	1.48114
2.95	0.00804		2.95	1.46483
2.925	0.00801		2.925	1.45397
2.9	0.00798		2.9	1.44932
2.875	0.00795		2.875	1.44771
2.85	0.00792		2.85	1.44262
2.825	0.00789		2.825	1.43315
2.8	0.00787		2.8	1.42478
2.775	0.00784		2.775	1.42267
2.75	0.00781		2.75	1.42773
2.725	0.00778		2.725	1.44074
2.7	0.00775		2.7	1.4646
2.675	0.00772		2.675	1.50368
2.65	0.00769		2.65	1.56825
2.625	0.00765		2.625	1.66895
2.6	0.00762		2.6	1.80956
2.575	0.00758		2.575	1.98672
2.55	0.00754		2.55	2.19587
2.525	0.00749		2.525	2.43349
2.5	0.00744		2.5	2.6935
2.475	0.00738		2.475	2.96584
2.45	0.00732		2.45	3.23668
2.425	0.00725		2.425	3.49759
2.4	0.00717		2.4	3.74522
2.375	0.00709		2.375	3.96104
2.35	0.00701		2.35	4.1125
2.325	0.00692		2.325	4.1881
2.3	0.00684		2.3	4.21838
2.275	0.00675		2.275	4.25412
2.25	0.00666		2.25	4.2958
2.225	0.00658		2.225	4.30055
2.2	0.00649		2.2	4.28024
2.175	0.0064		2.175	4.28617
2.15	0.00631		2.15	4.26144
2.125	0.00622		2.125	4.01214
2.1	0.00615		2.1	3.46945
2.075	0.00608		2.075	2.73538
2.05	0.00603		2.05	1.90542
2.025	0.006		2.025	1.12182
2	0.00599		2	0.51672
1.975	0.00598		1.975	0.126
1.95	0.00598		1.95	-0.05392
1.925	0.00599		1.925	-0.04371
1.9	0.00599		1.9	0.12459
1.875	0.00598		1.875	0.46744
1.85	0.00597		1.85	1.05575
1.825	0.00594		1.825	1.83698
1.8	0.00589		1.8	2.57624
1.775	0.00583		1.775	3.05923
1.75	0.00577		1.75	3.28046
1.725	0.0057		1.725	3.30103
1.7	0.00563		1.7	3.15017
1.675	0.00557		1.675	2.92607
1.65	0.00551		1.65	2.6576
1.625	0.00546		1.625	2.31854
1.6	0.00542		1.6	2.0118
1.575	0.00538		1.575	1.83737
1.55	0.00534		1.55	1.79238
1.525	0.0053		1.525	1.77682
1.5	0.00527		1.5	1.66789
1.475	0.00523		1.475	1.51666
1.45	0.0052		1.45	1.53141
1.425	0.00517		1.425	1.833
1.4	0.00513		1.4	2.35719
1.375	0.00508		1.375	2.97438
1.35	0.00501		1.35	3.5578
1.325	0.00493		1.325	4.02856
1.3	0.00484		1.3	4.39648
1.275	0.00475		1.275	4.75306
1.25	0.00465		1.25	5.19591
1.225	0.00454		1.225	5.66793
1.2	0.00442		1.2	6.00538
1.175	0.00429		1.175	6.0972
1.15	0.00417		1.15	5.99856
1.125	0.00404		1.125	5.92168
1.1	0.00392		1.1	6.00032
1.075	0.0038		1.075	6.17089
1.05	0.00367		1.05	6.34158
1.025	0.00354		1.025	6.50553
1	0.0034		1	6.66716
0.975	0.00326		0.975	6.8226
0.95	0.00312		0.95	6.96191
0.925	0.00298		0.925	7.06938
0.9	0.00283		0.9	7.13575
0.875	0.00269		0.875	7.15284
0.85	0.00254		0.85	7.11228
0.825	0.00239		0.825	7.01015
0.8	0.00225		0.8	6.84748
0.775	0.00211		0.775	6.63002
0.75	0.00198		0.75	6.36949
0.725	0.00185		0.725	6.08111
0.7	0.00173		0.7	5.77943
0.675	0.00162		0.675	5.47654
0.65	0.00151		0.65	5.18136
0.625	0.0014		0.625	4.89872
0.6	0.00131		0.6	4.63067
0.575	0.00121		0.575	4.37981
0.55	0.00113		0.55	4.1491
0.525	0.00104		0.525	3.93918
0.5	0.00096482		0.5	3.74769
0.475	0.00088987		0.475	3.57183
0.45	0.000818375		0.45	3.40974
0.425	0.000750071		0.425	3.2596
0.4	0.000684732		0.4	3.11949
0.375	0.000622172		0.375	2.98663
0.35	0.00056228		0.35	2.85728
0.325	0.000505023		0.325	2.72783
0.3	0.000450439		0.3	2.5945
0.275	0.000398649		0.275	2.4536
0.25	0.000349841		0.25	2.30265
0.225	0.00030424		0.225	2.14069
0.2	0.000262073		0.2	1.96831
0.175	0.000223539		0.175	1.78736
0.15	0.000188791		0.15	1.6011
0.125	0.000157894		0.125	1.41389
0.1	0.000130821		0.1	1.2306
0.075	0.00010744		0.075	1.05586
0.05	8.75313e-05		0.05	0.89329
0.025	7.08146e-05		0.025	0.74555
-4.44089e-16	5.69638e-05		-4.44089e-16	0.61407
-0.025	4.56379e-05		-0.025	0.49916
-0.05	3.64982e-05		-0.05	0.40043
-0.075	2.92203e-05		-0.075	0.31695
-0.1	2.35034e-05		-0.1	0.24736
-0.125	1.90786e-05		-0.125	0.18995
-0.15	1.57156e-05		-0.15	0.14282
-0.175	1.32228e-05		-0.175	0.10424
-0.2	1.14417e-05		-0.2	0.07302
-0.225	1.02288e-05		-0.225	0.04853
-0.25	9.45213e-06		-0.25	0.02995
-0.275	9.00105e-06		-0.275	0.01617
-0.3	8.78911e-06		-0.3	0.00603
-0.325	8.75362e-06		-0.325	-0.00155
-0.35	8.85255e-06		-0.35	-0.00748
-0.375	9.06025e-06		-0.375	-0.01249
-0.4	9.36457e-06		-0.4	-0.01707
-0.425	9.76018e-06		-0.425	-0.0215
-0.45	1.02461e-05		-0.45	-0.02593
-0.475	1.08232e-05		-0.475	-0.0304
-0.5	1.14924e-05		-0.5	-0.0349
-0.525	1.22541e-05		-0.525	-0.03935
-0.55	1.31058e-05		-0.55	-0.04358
-0.575	1.40409e-05		-0.575	-0.04742
-0.6	1.50499e-05		-0.6	-0.05076
-0.625	1.6122e-05		-0.625	-0.05358
-0.65	1.72467e-05		-0.65	-0.05601
-0.675	1.84185e-05		-0.675	-0.05833
-0.7	1.96382e-05		-0.7	-0.06076
-0.725	2.09097e-05		-0.725	-0.06338
-0.75	2.22367e-05		-0.75	-0.06613
-0.775	2.36209e-05		-0.775	-0.06897
-0.8	2.50645e-05		-0.8	-0.07192
-0.825	2.65696e-05		-0.825	-0.07489
-0.85	2.81348e-05		-0.85	-0.07757
-0.875	2.97499e-05		-0.875	-0.07945
-0.9	3.13921e-05		-0.9	-0.07995
-0.925	3.30278e-05		-0.925	-0.07856
-0.95	3.46131e-05		-0.95	-0.07489
-0.975	3.60982e-05		-0.975	-0.06886
-1	3.74365e-05		-1	-0.061
-1.025	3.85993e-05		-1.025	-0.05213
-1.05	3.95738e-05		-1.05	-0.04247
-1.075	4.03407e-05		-1.075	-0.03182
-1.1	4.08785e-05		-1.1	-0.02056
-1.125	4.11837e-05		-1.125	-0.00966
-1.15	4.12744e-05		-1.15	-3.45345e-05
-1.175	4.11851e-05		-1.175	0.00786
-1.2	4.09523e-05		-1.2	0.0142
-1.225	4.06028e-05		-1.225	0.01968
-1.25	4.01455e-05		-1.25	0.02517
-1.275	3.95707e-05		-1.275	0.03148
-1.3	3.88549e-05		-1.3	0.03906
-1.325	3.79693e-05		-1.325	0.0478
-1.35	3.68949e-05		-1.35	0.05708
-1.375	3.5629e-05		-1.375	0.06636
-1.4	3.41741e-05		-1.4	0.07565
-1.425	3.25272e-05		-1.425	0.08469
-1.45	3.07019e-05		-1.45	0.09197
-1.475	2.87566e-05		-1.475	0.09557
-1.5	2.67834e-05		-1.5	0.09437
-1.525	2.48874e-05		-1.525	0.08826
-1.55	2.31648e-05		-1.55	0.07802
-1.575	2.16886e-05		-1.575	0.06492
-1.6	2.05029e-05		-1.6	0.05038
-1.625	1.96229e-05		-1.625	0.03556
-1.65	1.90449e-05		-1.65	0.02126
-1.675	1.87512e-05		-1.675	0.00814
-1.7	1.87112e-05		-1.7	-0.00318
-1.725	1.88815e-05		-1.725	-0.01198
-1.75	1.92023e-05		-1.75	-0.01767
-1.775	1.96059e-05		-1.775	-0.02069
-1.8	2.00507e-05		-1.8	-0.02317
-1.825	2.0556e-05		-1.825	-0.02665
-1.85	2.11435e-05		-1.85	-0.03066
-1.875	2.18129e-05		-1.875	-0.03412
-1.9	2.25426e-05		-1.9	-0.03633
-1.925	2.33024e-05		-1.925	-0.03708
-1.95	2.40628e-05		-1.95	-0.03665
-1.975	2.48051e-05		-1.975	-0.03564
-2	2.55241e-05		-2	-0.03432
-2.025	2.62124e-05		-2.025	-0.03251
-2.05	2.68569e-05		-2.05	-0.03006
-2.075	2.74448e-05		-2.075	-0.02714
-2.1	2.79696e-05		-2.1	-0.02432
-2.125	2.8442e-05		-2.125	-0.02274
-2.15	2.89019e-05		-2.15	-0.02354
-2.175	2.9407e-05		-2.175	-0.02642
-2.2	2.9985e-05		-2.2	-0.03046
-2.225	3.06557e-05		-2.225	-0.03543
-2.25	3.14376e-05		-2.25	-0.04107
-2.275	3.23394e-05		-2.275	-0.04678
-2.3	3.33554e-05		-2.3	-0.05224
-2.325	3.44813e-05		-2.325	-0.05759
-2.35	3.57165e-05		-2.35	-0.06299
-2.375	3.70641e-05		-2.375	-0.06849
-2.4	3.85244e-05		-2.4	-0.07367
-2.425	4.00847e-05		-2.425	-0.07801
-2.45	4.17227e-05		-2.45	-0.08107
-2.475	4.34085e-05		-2.475	-0.08267
-2.5	4.51123e-05		-2.5	-0.08298
-2.525	4.68109e-05		-2.525	-0.08255
-2.55	4.84968e-05		-2.55	-0.08191
-2.575	5.01692e-05		-2.575	-0.08132
-2.6	5.1831e-05		-2.6	-0.08063
-2.625	5.3475e-05		-2.625	-0.07964
-2.65	5.50961e-05		-2.65	-0.079
-2.675	5.67142e-05		-2.675	-0.07977
-2.7	5.83667e-05		-2.7	-0.08328
-2.725	6.01286e-05		-2.725	-0.09107
-2.75	6.21007e-05		-2.75	-0.10282
-2.775	6.43441e-05		-2.775	-0.11638
-2.8	6.68724e-05		-2.8	-0.12938
-2.825	6.96486e-05		-2.825	-0.14594
-2.85	7.28557e-05		-2.85	-0.15594
-2.875	7.60422e-05		-2.875	-0.15601
-2.9	7.92522e-05		-2.9	-0.15763
-2.925	8.2505e-05		-2.925	-0.15977
-2.95	8.58028e-05		-2.95	-0.16184
-2.975	8.91404e-05		-2.975	-0.16356
-3	9.25086e-05		-3	-0.1643
			-3

[truncated: 13 more sheets: Fig. 4c, Fig. 4d, Fig. 4e, Fig. 4g, Fig. 4h, Fig. 5a, Fig. 5b, Fig. 5c, Fig. 5d, Fig. 5e, Fig. 5f, Fig. 5g, Fig. 5h]
